# Supplementary material for: Secondary Metabolism and Hormone Response Reveal the Molecular Mechanism of Triploid Mulberry (Morus Alba L.) Trees Against Drought
Source: Front Plant Sci. 2021 Oct 6;12:720452. doi: 10.3389/fpls.2021.720452 (PMC8528201; doi:10.3389/fpls.2021.720452)
Supplement: Supplementary Table 1 — List of primer sequences used in this study. [file Table_1.XLSX]

## Sheet: Table S1
Gene name	primer	gene_id	log2FC(SD-2X-5_vs_CK-2X)	q value(SD-2X-5_vs_CK-2X)	log2FC(SD-2X-9_vs_CK-2X)	q value(SD-2X-9_vs_CK-2X)	log2FC(SD-2X-15_vs_CK-2X)	q value(SD-2X-15_vs_CK-2X)	log2FC(SD-3X-15_vs_CK-3X)	q value(SD-3X-5_vs_CK-3X)	log2FC(SD-3X-9_vs_CK-3X)	q value(SD-3X-9_vs_CK-3X)	q value(SD-3X-15_vs_CK-3X)	log2FC(SD-3X-5_vs_CK-3X)
ABF	GGGATGGGAATGGTTGGATTAG	Cluster-2536.16071	1.6207	2.0998e-07	1.7506	2.1333e-09	1.5677	1.1499e-10	0.79342	3.373e-05	1.3067	1.9558e-11	0.045293	1.4926
	GTATCGCCGTTGCTCTTCAT
LOC21398866	GAGACCAAGGAGACTGATCCTA	Cluster-2536.15795	-0.32834	0.88898	5.3849	1.4472e-30	4.8734	8.8825e-21	7.4767	2.3525e-38	10.356	2.9563e-222	5.8482e-34	4.6933
	TGCATGAGGATCTTCCACTAATC
TSPO	GCTCCAGCGACAGCTATAAA	Cluster-2536.16127	0.11435	0.95219	1.9201	3.05e-05	1.9413	1.11e-05	1.1508	0.45778	3.2665	1.01e-43	0.069032	0.58957
	CAGAGGCCGTGGAAGTAAAG
NCED3	CGAATGCGATGAGAGCCTTA	Cluster-2536.13661	-0.064435	0.96915	1.2328	0.18308	-0.80335	0.53575	-0.48003	6.34e-05	3.1363	1.59e-11	0.75263	2.2506
	TTCACCTGCTCCGATTCTTC
LOC21408186	GGCTTGGATAGACATGGTTACA	Cluster-2536.32459	1.76	0.0016389	1.6336	0.003678	2.1759	4.77e-06	0.33104	0.98262	0.16623	0.91282	0.57005	-0.082296
	GTCGTTATACTGCCTCCTCAAA
LOC21405962	GTTACGCCCGAAGGAGATATAC	Cluster-2536.16488	1.1068	0.2228	1.72	0.0026932	1.0594	0.00013518	-0.25135	0.98262	-0.3959	0.66069	0.87245	-0.19605
	CGCCGGTATTAGGATCTATCTTG
LOC21407792	CCACCATGGAGAAGCAGAATTA	Cluster-2536.36414	2.5653	0.16072	3.2022	0.099493	4.1855	0.00014011	1.3758	0.98262	1.2994	0.27473	0.38157	-0.53931
	GAGTCTCGTGTACTGAGGATTTG
LOC21404511	CTAAGCTCATGTGGTCCGAAG	Cluster-2536.35471	2.1251	0.21541	3.122	3.32e-05	1.7813	0.14806	1.5801	0.73861	2.0395	0.022535	0.31159	1.1382
	CCGCCTCGTACTCTTCAATTAC
LOC21412472	CCGCTGAGTTTATCCGTTTATG	Cluster-2536.13215	1.1488	0.0255	1.1166	0.32008	1.4007	0.039582	0.25082	0.0011259	-1.561	0.037704	0.93223	-2.3912
	GTCCGATGTCTTGAGCTAGAA
LOC21397445	TTCCTCTCCTCACTCCTTACA	Cluster-2536.10521	1.3246	0.081208	0.53055	0.71405	1.995	2.71e-06	1.0568	0.98262	0.43639	0.31134	0.0027635	0.082255
	GAACGTTGTGGTATGACCTTTG
LOC21411095	GTTGTTCTTCCCTCAGTTGTTG	Cluster-2536.21526	-1.4332	0.0012365	-1.0802	0.001529	-2.339	2.07e-15	-1.0291	0.00019525	-1.5153	5.48e-09	0.18943	-1.5745
	CAACCGCACAATCTCACTATTT
LOC21396807	GTCATGGCATACAGAGAGATGG	Cluster-2536.11257	1.2829	0.069285	0.38904	0.94346	-1.6549	0.018364	-1.6237	0.41945	-0.91777	0.00018379	0.0015227	0.67443
	GCAAAGAGGAGAAGACGGAATA
LOC21395145	TAGGGAGTCCTAGCTGGAAAG	Cluster-2536.14811	-1.0561	0.034937	-0.54028	0.39432	-0.48134	0.33166	1.3212	0.055357	1.488	8.65e-07	0.00012078	0.88057
	CGCCCTGAACTGAGCAATAA
CHS	CTAACGGGTTCGTAGAGGAAAG	Cluster-2536.11485	1.7398	0.15137	0.59249	0.82581	1.8973	0.0012327	0.71034	0.00011706	-1.2212	0.0012765	0.81504	1.9072
	AGTAGTTGCTAGGATTGGATGTG
F3H	CTGGCGTGAGATAGTGACATAC	Cluster-2536.12726	-0.53536	0.76535	0.079621	0.97316	-0.79786	0.34856	-1.1884	0.20074	-0.011439	0.99816	0.00064793	0.49575
	CCATAAGCTTCTCGCTGTACTC
LOC21392648	TGGATGGTGATGGTGAAGTG	Cluster-2536.27081	4.2433	2.46e-19	3.5695	4.48e-13	4.1645	1.08e-25	-0.88617	0.26335	-0.50337	0.17995	0.16381	0.45083
	CTTCAATCAACCGCCCAAAC
LOC21395286	ATGCTCCTTGAGAATGGTTACA	Cluster-2536.29198	3.8359	6.11e-07	2.7172	0.011679	4.4066	1.82e-15	1.247	0.86907	1.1208	0.0057267	0.0068058	0.58597
	CTTTCTGCGTTTGGGAGAGA

## Sheet: Table S2
Control: (a: 2X-CK, e: 3X-CK); Sever drought with 5 days: (b:2X-SD-5, f:3X-SD-5); Sever drought with 9 days: (c: 2X-SD-9, g: 3X-SD-9); Sever drought with 15 days: (d: 2X-SD-15, h: 3X-SD-15)
Sample	Raw Reads	Clean Reads	Clean Bases	Error rate	Q20	Q30	GC content	rRNA rate	mapping rate	geen abount
a1	42476278	42354268	6.35G	0.02	98.28	95.04	47.17	4.13	86.98	12151
a2	38862930	38752578	5.81G	0.02	98.2	94.87	47.11	6.09	87.53	11906
a3	38742568	38632230	5.79G	0.02	98.03	94.5	46.74	0.92	90.72	12512
b1	43188012	43083214	6.46G	0.02	98.13	94.66	47.09	3.6	89.56	12786
b2	37113116	37007704	5.55G	0.02	98.25	94.99	47.2	3.78	89.55	12517
b3	38243990	38135046	5.72G	0.02	98.19	94.86	47.3	1.77	88.35	12953
c1	40686250	40581296	6.09G	0.02	98.11	94.65	46.76	7.67	85.4	12568
c2	44417076	44302292	6.65G	0.02	98.07	94.56	47.14	1.75	90.44	12362
c3	45030776	44999080	6.75G	0.02	98.4	95.18	48.33	0.49	92.41	12406
d1	34810958	34712408	5.21G	0.02	98.19	94.91	46.97	21.45	91.38	12245
d2	63986276	63907914	9.59G	0.03	97.62	93.42	46.97	3.29	90.36	12138
d3	33332738	33238600	4.99G	0.02	98.09	94.64	47.06	17.98	91.14	12307
e1	44236398	44123266	6.62G	0.02	98.21	94.83	47.51	1.6	91.26	12534
e2	44432148	44325400	6.65G	0.03	97.9	94.18	47.56	2.51	91.03	12760
e3	45786280	45684826	6.85G	0.03	97.95	94.27	47.79	4.22	91.23	12888
f1	44963788	44854914	6.73G	0.02	98.19	94.79	46.71	1.22	90.39	13050
f2	42426392	42320754	6.35G	0.02	97.98	94.35	47.21	4.51	90.82	12766
f3	45207266	45102390	6.77G	0.03	97.86	94.04	47.4	2.96	90.94	13172
g1	43741680	43634218	6.55G	0.02	98.06	94.48	47.06	1.55	90.74	12812
g2	42278532	42171270	6.33G	0.03	97.93	94.23	47.67	4.78	91.32	12684
g3	31083182	30994688	4.65G	0.02	98.17	94.81	46.86	28.86	92.74	12898
h1	42598768	42487366	6.37G	0.02	98.1	94.59	47.06	1.33	91	12275
h2	43542130	43436678	6.52G	0.02	98.02	94.38	46.89	3.16	90.48	12648
h3	42718414	42607932	6.39G	0.02	98.12	94.68	47.09	4.6	91.2	12611
Total	1013905946	1011450332
Average						94.5796	47.1937

## Sheet: Table S3
Index	Q1 (Da)	Molecular Weight (Da)	Ionization model	Formula	Compounds	物质	Class I	物质一级分类	Class II	物质二级分类	CAS	Level	mix01	mix02	mix03	A1	A2	A3	C1	C2	C3	B1	B2	B3	D1	D2	D3
pme0309	183.03	184.037	[M-H]-	C8H8O5	Methyl gallate	没食子酸甲酯	Tannins	鞣质	Tannin	鞣质	99-24-1	B	2501.4	3281.3	3400.6	4250.1	3978.5	2821.6	2044.3	2832.9	2920.9	4226.4	4982.7	5101.9	4078.5	3958	2365.4
mws0040	255.07	254.058	[M+H]+	C15H10O4	Chrysin	白杨素	Flavonoids	黄酮	Flavonoid	黄酮	480-40-0	B	4802.3	5147.7	5108.8	2589.9	2514.7	2305.4	4995	4042.8	4432.2	1789.2	2185.5	2218.4	1461.4	2993.6	4152
Lmqn001795	267.07	268.074	[M-H]-	C16H12O4	5-Hydroxy-7-methoxyflavone	5-羟基-7-甲氧基黄酮	Flavonoids	黄酮	Flavonoid	黄酮	-	B	21283	22175	25359	55573	19488	7560.3	9	9	9	57035	29996	46665	9	9	9
pmp000571	271.06	270.053	[M+H]+	C15H10O5	Apigenin	芹菜素	Flavonoids	黄酮	Flavonoid	黄酮	520-36-5	A	4085.9	2622.6	3693.7	9	9	9	9	9	9	3907.5	1145.5	1557.7	9	9	9
mws0914	271.06	272.068	[M-H]-	C15H12O5	Pinobanksin*	短叶松素*	Flavonoids	黄酮	Dihydroflavonol	二氢黄酮醇	548-82-3	B	18960	20397	20107	5504	4480	4014.2	4216.9	26422	4973.8	23185	14307	11899	23644	106030	4878.7
mws1140	271.06	272.068	[M-H]-	C15H12O5	Naringenin chalcone(4,2',4',6'-Tetrahydroxychalcone)*	4,2',4',6'-四羟基查尔酮*	Flavonoids	黄酮	Chalcones	查耳酮	73692-50-9	B	20424	21253	21592	6279.4	18307	4579	4034.2	26679	5188.2	22815	14455	12741	23187	113870	4723.7
pme3475	273.08	272.068	[M+H]+	C15H12O5	Butin	紫铆素	Flavonoids	黄酮	Dihydroflavone	二氢黄酮	492-14-8	B	14084	15069	17678	4082	1746.3	3430	2196.2	18981	3694.6	16296	10565	9533.8	22080	80355	3529.1
Hmbp002730	287.06	286.047	[M+H]+	C15H10O6	Isoscutellarein	异高山黄芩素	Flavonoids	黄酮	Flavonoid	黄酮	41440-05-5	A	4843.3	3939	5045.5	9	9	9	9	9	9	4072.6	3252.6	2643.1	2712.8	23544	1234.1
mws1068	285.04	286.048	[M-H]-	C15H10O6	Kaempferol	山奈酚	Flavonoids	黄酮	Flavonols	黄酮醇	520-18-3	A	3858.9	4083.5	3756.3	9	9	9	7468.6	3482.4	8960.4	9	9	9	9	9	9
Lmgn002843	285.05	286.048	[M-H]-	C15H10O6	2'-Hydroxyisoflavone*	2'-羟基异黄酮	Flavonoids	黄酮	Isoflavones	异黄酮	-	A	9473.6	10140	11994	3236.2	1051.7	2776.4	954.15	1664.9	2939.3	11658	5278.4	5048.9	6232.7	49698	1390.6
pme0088	285.04	286.048	[M-H]-	C15H10O6	Luteolin	木犀草素	Flavonoids	黄酮	Flavonoid	黄酮	491-70-3	A	17079	18710	18859	4789.1	2013	5361	2789.1	3471	6212.6	20078	7287.2	10065	11063	78668	3138.7
mws1034	287.09	286.084	[M+H]+	C16H14O5	Isosakuranetin(4'-Methylnaringenin)	异樱花素	Flavonoids	黄酮	Dihydroflavone	二氢黄酮	480-43-3	B	2504.1	2689.7	3349.4	9	9	9	1600.9	2163.2	1333.9	1587	2092	794.37	828.67	768.19	2407.2
pme3609	287.06	287.056	[M]+	C15H11O6+	Cyanidin	矢车菊素	Flavonoids	黄酮	Anthocyanins	花青素	13306-05-3	B	80639	69920	47749	58440	42398	145180	36153	64454	46875	59938	52984	108730	72539	125960	88548
mws0064	287.06	288.063	[M-H]-	C15H12O6	Eriodictyol	圣草酚	Flavonoids	黄酮	Dihydroflavone	二氢黄酮	552-58-9	B	33444	33427	35086	6335.3	4225.4	2155.2	2635.2	31140	8880.5	33917	30745	20420	25064	227150	3442.9
mws0058	299.06	300.063	[M-H]-	C16H12O6	Diosmetin	香叶木素	Flavonoids	黄酮	Flavonoid	黄酮	520-34-3	B	3928.5	5195.7	5305.4	1802.3	1579.2	2658.9	2069.5	4319.3	2897.2	4289	2441.7	2751.1	3094.7	15686	3098.8
pme3514	301.04	302.043	[M-H]-	C15H10O7	Morin	桑色素	Flavonoids	黄酮	Flavonols	黄酮醇	6472-38-4	B	74169	75979	80974	9	9	102470	204040	42537	183850	5757.4	7556.6	5823	4687.2	12919	125520
mws0920	301.04	302.043	[M-H]-	C15H10O7	Tricetin	五羟黄酮	Flavonoids	黄酮	Flavonoid	黄酮	520-31-0	B	50121	72473	85913	56151	164940	52687	47013	70390	62914	122360	65345	105820	141910	101980	77234
mws1326	301.04	302.043	[M-H]-	C15H10O7	Herbacetin	草质素	Flavonoids	黄酮	Flavonols	黄酮醇	527-95-7	B	3942.3	3534	3345.1	9	9	9	9	9	9	4872.5	6432.8	2796.7	3127.5	4217	2545.9
mws0044	303.05	304.058	[M-H]-	C15H12O7	Taxifolin	紫杉叶素	Flavonoids	黄酮	Dihydroflavonol	二氢黄酮醇	480-18-2	A	82150	79112	84797	23000	19261	17369	6962.9	177470	34517	58522	54812	32617	52566	502480	13515
mws1174	313.07	314.079	[M-H]-	C17H14O6	3-O-Acetylpinobanksin	3-O-乙酰短叶松黄烷酮	Flavonoids	黄酮	Dihydroflavonol	二氢黄酮醇	52117-69-8	B	28679	28307	30294	25932	25513	59949	88672	47574	45330	15017	25551	16885	9918.7	29190	41860
pmp000003	317.07	316.058	[M+H]+	C16H12O7	Nepetin	泽兰黄酮	Flavonoids	黄酮	Flavonoid	黄酮	520-11-6	A	59087	59409	60351	29929	8096.7	1191.7	1846.3	4329.7	24020	74718	27599	34250	65173	260410	5224.1
Lmmn004912	315.05	316.058	[M-H]-	C16H12O7	Quercetin-3-O-methyl ether	槲皮素-3-O-甲醚	Flavonoids	黄酮	Flavonols	黄酮醇	1486-70-0	B	36094	39670	39313	9	9	9	2614.8	3354.3	17049	53057	18934	19051	39365	193010	3601.7
pmp001221	325.14	324.136	[M+H]+	C20H20O4	Bavachin	补骨脂甲素	Flavonoids	黄酮	Dihydroflavone	二氢黄酮	19879-32-4	A	20447	18791	19390	11036	11108	9086.8	13640	11558	18528	3470.4	6531.6	4410.1	1444	15314	21491
mws4074	325.14	324.136	[M+H]+	C20H20O4	Glabranine	光甘草宁	Flavonoids	黄酮	Dihydroflavone	二氢黄酮	41983-91-9	B	58499	54692	54670	56975	104910	9930.1	4190.6	21481	8005.8	53065	33392	44776	68522	37514	10081
pmb3894	329.07	330.074	[M-H]-	C17H14O7	Di-O-methylquercetin	3,7-二氧-甲基槲皮素	Flavonoids	黄酮	Flavonols	黄酮醇	2068-02-2	B	322040	342330	334890	293740	901490	134870	344590	299280	114090	840600	268520	200320	342170	222420	120410
HmLn000873	331.07	332.075	[M-H]-	C13H16O10	2-O-Galloyl-β-D-glucose*	2-O-没食子酰-β-D-葡萄糖苷*	Tannins	鞣质	Tannin	鞣质	-	B	254310	209700	209770	231920	135270	60020	220430	297860	312640	215490	206280	360440	271530	238370	146260
HmLn000659	331.07	332.075	[M-H]-	C13H16O10	3-O-Galloyl-β-D-glucose*	3-O-没食子酰基-β-D-葡萄糖*	Tannins	鞣质	Tannin	鞣质	-	B	57123	54521	53206	47926	44907	23793	90606	76592	35802	35680	18937	51151	89444	46442	117070
pmp000867	341.14	340.131	[M+H]+	C20H20O5	Morachalcone A	摩查尔酮 A	Flavonoids	黄酮	Chalcones	查耳酮	76472-88-3	A	1922900	1815800	1738800	1071300	768880	626840	914450	995740	1083200	375820	254350	338820	56194	450630	707730
pmp000809	355.12	354.11	[M+H]+	C20H18O6	Sanggenon H	桑根酮 H	Flavonoids	黄酮	Other Flavonoids	其它类黄酮	86450-80-8	B	5277.7	4998.6	5914.6	9	9	9	1591.3	1898.7	15170	3097.6	1665.5	1003.1	2315.7	8057.4	2327
pmp000114	405.15	404.147	[M+H]+	C21H24O8	5,6,7,8,3',4'-Hexamethoxyflavanone	5,6,7,8,3',4'-六甲氧基黄酮	Flavonoids	黄酮	Dihydroflavone	二氢黄酮	-	B	2163.1	1825.8	2077.9	1803.7	4123.2	666.78	625.62	1089	783.41	1706.5	1383.5	836.98	1125.8	1727.9	859.88
pmp000814	407.19	406.178	[M+H]+	C25H26O5	Kuwanon S	桑黄酮 S	Flavonoids	黄酮	Other Flavonoids	其它类黄酮	100187-67-5	A	226410	241950	256490	9	9	9	14018	23058	208020	314710	52877	88436	142870	646580	30434
pmp000820	421.16	420.157	[M+H]+	C25H24O6	Artonin E1	桂木宁 E1	Flavonoids	黄酮	Other Flavonoids	其它类黄酮	-	B	2325.2	2328.4	2147.6	3497.9	3177.4	598.41	1130.9	1300.6	2839.6	1395.1	928.72	933.24	609.87	5820.7	3529.6
pmp000824	423.18	422.173	[M+H]+	C25H26O6	Sanggenol L*	桑根酮醇 L*	Flavonoids	黄酮	Other Flavonoids	其它类黄酮	329319-20-2	B	11825	13864	12515	4314.3	9199.6	13615	5303.4	7187.7	13359	3798.9	5972.3	5728.1	4742.7	1992.9	7829.2
pmp000825	423.18	422.173	[M+H]+	C25H26O6	Kuwanon D*	桑黄酮 D*	Flavonoids	黄酮	Other Flavonoids	其它类黄酮	67172-84-3	B	14667	15248	16589	9	9	9	1070.9	1896.5	15295	21678	5200.8	8369.1	6602.9	47088	4693.1
pmp000117	433.15	432.142	[M+H]+	C22H24O9	3,5,6,7,8,3',4'-Heptamethoxyflavone	3,5,6,7,8,3',4'-七甲氧基黄酮	Flavonoids	黄酮	Flavonols	黄酮醇	1178-24-1	B	8130.9	7131	7840.4	6620.5	6317.2	7002.9	6739.7	6122.3	6678.9	7284.5	7460.8	6234.5	6133.9	7992.5	6840.5
pme3392	433.11	433.113	[M]+	C21H21O10+	Pelargonidin 3-O-glucoside	天竺葵素 3-O-葡萄糖苷	Flavonoids	黄酮	Anthocyanins	花青素	47684-27-5	B	5594.6	8355	5607.2	4431.9	2731.8	7215.9	2900.9	5351.9	2680.1	5646.8	4938.6	3643.3	2781.5	3984.1	2303.9
mws4183	433.08	434.085	[M-H]-	C20H18O11	Quercetin-3-O-α-L-arabinopyranoside(guaijaverin)	槲皮素-3-O-α-L-吡喃阿拉伯糖苷(番石榴苷)	Flavonoids	黄酮	Flavonols	黄酮醇	22255-13-6	B	23550	28365	25103	14739	8976.5	19147	59080	33635	24485	10782	5462.8	13383	26644	19090	55211
mws2186	435.09	434.085	[M+H]+	C20H18O11	Avicularin	扁蓄苷	Flavonoids	黄酮	Flavonols	黄酮醇	572-30-5	B	32560	20872	22717	9823.4	5726.4	18106	49633	20483	18428	8865.8	2731.2	8943.5	17604	10265	38243
Zmhn003534	433.11	434.121	[M-H]-	C21H22O10	Naringenin-O-glucoside	柚皮素-0-葡萄糖苷	Flavonoids	黄酮	Flavonoid	黄酮	-	B	44064	48625	44065	28834	11397	31892	53551	67705	52866	20451	24783	21119	30533	56719	119390
mws1360	433.11	434.121	[M-H]-	C21H22O10	Engeletin	黄杞苷	Flavonoids	黄酮	Dihydroflavonol	二氢黄酮醇	572-31-6	B	4700.7	3461.1	2490.9	9	9	9	9	9	9	6725.2	4381.4	5233.4	9	9	9
mws2118	435.13	436.137	[M-H]-	C21H24O10	Phlorizin	根皮苷	Flavonoids	黄酮	Chalcones	查耳酮	60-81-1	B	67581	104650	89389	31640	17804	37461	92508	86319	66591	29979	18843	40134	67747	46067	110940
Hmpp003270	449.1	448.091	[M+H]+	C21H20O11	Luteolin-4'-O-β-D-glucoside	木犀草素-4'-O-β-D-葡萄糖苷	Flavonoids	黄酮	Flavonoid	黄酮	6920-38-3	A	12457000	13402000	14682000	11845000	6880000	6737300	18617000	13254000	9307000	9604000	4833800	10256000	10391000	11218000	26522000
pme2459	449.11	448.101	[M+H]+	C21H20O11	Luteolin-7-O-glucoside(Cynaroside)	木犀草素-7-O-葡萄糖苷 (木犀草苷)	Flavonoids	黄酮	Flavonoid	黄酮	5373-11-5	A	2652000	2999800	2717400	2376500	1457000	3384000	1264600	1686700	1228200	2600200	4165800	3845700	2105100	4545600	3461200
mws1608	447.09	448.101	[M-H]-	C21H20O11	Luteolin-6-C-glucoside (Isoorientin)	木犀草素-6-C-葡萄糖苷 (异荭草素)	Flavonoids	黄酮	Flavonoid carbonoside	黄酮碳糖苷	4261-42-1	B	6534.7	7643.6	5694.1	6167	3329.4	41080	9	9	9	4238.2	4092.5	1333.3	9	9	9
mws0089	447.09	448.101	[M-H]-	C21H20O11	Kaempferol-7-O-glucosdie*	山奈酚-7-O-葡萄糖苷*	Flavonoids	黄酮	Flavonols	黄酮醇	16290-07-6	A	3711000	3906100	4056200	3471300	2187000	1694800	6800200	4464800	3264900	3184800	1584800	3213200	3442300	3846300	10678000
Lmlp003531	449.11	448.101	[M+H]+	C21H20O11	Luteolin-3'-O-β-D-glucoside	木犀草素-3'-O-β-D-葡萄糖苷	Flavonoids	黄酮	Flavonoid	黄酮	5154-41-6	A	13053000	13422000	13620000	11439000	6782800	6592700	18914000	12918000	9164000	9391300	4545500	9342500	9702000	9950900	26190000
mws0913	447.09	448.101	[M-H]-	C21H20O11	Kaempferol-3-O-galactoside (Trifolin)*	山奈酚-3-O-半乳糖苷(三叶豆苷)*	Flavonoids	黄酮	Flavonols	黄酮醇	23627-87-4	A	3933500	4271000	4173800	3201100	2216400	1706100	6539200	4440200	3290300	3130100	1494600	3152100	3225700	3663300	10656000
mws2209	449.11	448.101	[M+H]+	C21H20O11	Kaempferol-3-O-glucoside (Astragalin)	山奈酚-3-O-葡萄糖苷(紫云英苷)(黄芪苷)	Flavonoids	黄酮	Flavonols	黄酮醇	480-10-4	A	13262000	14870000	15089000	13131000	7441100	7122600	19177000	14196000	9423000	9726500	4663300	9957800	10606000	10988000	28593000
pmb0550	449.11	449.108	[M]+	C21H21O11+	Cyanidin 3-O-glucoside (Kuromanin)	矢车菊素 3-O-葡萄糖苷	Flavonoids	黄酮	Anthocyanins	花青素	47705-70-4	A	818260	771890	828700	535210	50935	629840	331870	656380	545940	202120	368760	360940	65729	2609900	214800
pmb3023	449.11	450.116	[M-H]-	C21H22O11	Eriodictyol C-hexoside	圣草酚 C-己糖	Flavonoids	黄酮	Dihydroflavone	二氢黄酮	-	B	62189	73290	74807	68130	45448	48765	103800	88562	84311	40104	36487	46520	86004	54966	128590
mws1361	449.11	450.116	[M-H]-	C21H22O11	Astilbin	落新妇苷	Flavonoids	黄酮	Dihydroflavonol	二氢黄酮醇	29838-67-3	B	90867	109020	115790	21089	18392	34017	87905	118010	460010	29028	40483	31804	73998	135640	226470
mws0057	451.12	450.116	[M+H]+	C21H22O11	Eriodictyol 7-O-glucoside	圣草酚-7-O-葡萄糖苷	Flavonoids	黄酮	Dihydroflavone	二氢黄酮	38965-51-4	B	64411	50009	59928	57447	27092	65124	29232	29937	29953	48458	74324	76010	43693	120750	69816
pmp000836	455.17	454.163	[M+H]+	C25H26O8	Nigrasin A	黑桑素 A	Flavonoids	黄酮	Other Flavonoids	其它类黄酮	-	B	2695	2688.2	2907.3	2573.6	2752.7	1555.2	846.63	1091.8	1531.6	1594.5	1647.8	1784.2	1017.3	1543.8	1124.1
pmn001702	461.07	462.08	[M-H]-	C21H18O12	Tetahydroxy-flavone-7-O-β-D-glucuronide	4-羟基黄酮-7-O-葡萄糖苷	Flavonoids	黄酮	Flavonoid	黄酮	-	B	9503.2	7699.2	12165	10804	7290.7	4375.7	9361.4	9953.4	6702.2	8381	4343.6	6140.4	8311	4961.6	13985
pmb3012	461.11	462.116	[M-H]-	C22H22O11	Chrysoeriol-7-O-glucoside	金圣草黄素 7-O-葡萄糖苷	Flavonoids	黄酮	Flavonoid	黄酮	-	B	40960	46851	51962	119800	7034.9	284730	9	9	9	9	9	9	9	9	9
pmf0203	463.12	463.124	[M]+	C22H23O11+	Peonidin 3-O-glucoside	芍药花素 3-O-葡萄糖苷	Flavonoids	黄酮	Anthocyanins	花青素	68795-37-9	B	26347	30444	20752	39506	19705	14272	26958	16969	13126	21494	10716	20311	27661	14326	15893
mws0856	463.09	464.095	[M-H]-	C21H20O12	Spiraeoside*	绣线菊苷*	Flavonoids	黄酮	Flavonols	黄酮醇	20229-56-5	A	11567000	11695000	13808000	12534000	6903700	6989000	23440000	15558000	9537700	11712000	3743200	9098100	9924300	6927800	26644000
mws1329	463.09	464.095	[M-H]-	C21H20O12	Quercetin-7-O-Glucoside*	槲皮素-7-O-葡萄糖苷*	Flavonoids	黄酮	Flavonols	黄酮醇	491-50-9	A	232910	216820	244240	248970	105860	158710	350470	294770	227480	260690	99536	235360	285390	159690	349110
mws0091	463.09	464.095	[M-H]-	C21H20O12	Quercetin-3-O-β-D-glucoside(Isoquercitrin)*	槲皮素 3-O-β-D-葡萄糖苷(异槲皮苷)*	Flavonoids	黄酮	Flavonols	黄酮醇	482-35-9	A	186050	227150	213170	241910	92945	118780	295270	219990	259680	172730	81121	248070	195860	121210	265680
Hmcn001884	463.09	464.095	[M-H]-	C21H20O12	6-Hydroxyluteolin 5-glucoside	6-羟基木犀草素 5-葡萄糖苷	Flavonoids	黄酮	Flavonoid	黄酮	-	A	12109000	12080000	11732000	13745000	6019400	6394100	22827000	14024000	11092000	11453000	3699200	9524200	10275000	7408000	26207000
mws0061	463.09	464.095	[M-H]-	C21H20O12	Quercetin-3-O-β-D-Galactoside (Hyperin)*	槲皮素-3-O-β-D-半乳糖苷 (金丝桃苷)*	Flavonoids	黄酮	Flavonols	黄酮醇	482-36-0	A	18251000	20488000	21058000	22738000	9991700	11030000	33949000	24287000	16944000	20304000	6339000	14707000	17462000	11504000	41106000
pmp001309	465.1	464.095	[M+H]+	C21H20O12	6-Hydroxykaempferol-7-O-glucoside	6-羟基山奈酚-7-O-葡萄糖苷	Flavonoids	黄酮	Flavonols	黄酮醇	-	A	4429800	3658800	3289100	5524500	1108800	3154800	5611500	5938500	3439800	4536100	951910	1857100	6501600	1729300	6305000
pme1398	465.1	465.103	[M]+	C21H21O12+	Delphinidin 3-O-glucoside (Mirtillin)	飞燕草素 3-O-葡萄糖苷	Flavonoids	黄酮	Anthocyanins	花青素	50986-17-9	A	118430	150470	103320	46535	6230.6	54179	14714	138670	106600	23358	56852	29989	16507	547050	15127
pmb2957	465.08	467.098	[M-2H]-	C24H19O10+	Cyanidin O-syringic acid	矢车菊素 O-丁香酸	Flavonoids	黄酮	Anthocyanins	花青素	-	B	50098	35002	44404	61908	54433	61776	43089	39836	35724	78178	68377	99132	24254	97683	25148
pmn001641	475.09	476.095	[M-H]-	C22H20O12	Kaempferide 3-O-β-D-glucuronide	山奈素 3-O-β-D-葡萄糖醛酸	Flavonoids	黄酮	Flavonols	黄酮醇	-	B	5711.3	7745.6	8232.1	5436	3283.8	1007.5	12878	13310	7599.1	9	9	9	14791	2106.6	14944
Hmpp003242	479.11	478.101	[M+H]+	C22H22O12	Isorhamnetin-3-O-glucoside	异鼠李素-3-O-葡萄糖苷	Flavonoids	黄酮	Flavonols	黄酮醇	-	B	18706	29159	30286	32630	20591	21568	24576	31179	23985	14995	12705	27204	33879	14626	27507
pmf0374	477.1	478.111	[M-H]-	C22H22O12	2,6-Dimethyl-7-octene-2,3,6-triol	2,6-二甲基-7-辛烯-2,3,6-三醇	Flavonoids	黄酮	Flavonoid	黄酮	5041-82-7	B	6102.6	3607.2	5325.7	5457.8	8513.9	4776.1	4955.7	6411.3	5309.4	3764.7	2509.9	4960.5	8309.4	3466.8	6362.7
Zmhn003565	489.1	490.111	[M-H]-	C23H22O12	Kaempferol-3-O-(6''-acetyl)-glucoside	山奈酚-3-O-(6''-O-乙酰)-葡萄糖苷	Flavonoids	黄酮	Flavonols	黄酮醇	-	A	1976700	2398600	2104200	2328900	1260100	1724100	3319400	2827800	1881700	2876100	1101300	2437600	2486300	1961700	4107500
pmb0736	493.13	492.127	[M+H]+	C23H24O12	Tricin 7-O-Glucoside	苜蓿素 7-O-葡萄糖苷	Flavonoids	黄酮	Flavonoid	黄酮	32769-01-0	B	7880	6182	4849.1	9437.5	10942	6235	7241.1	7852.2	5107.6	4419.5	6240.7	6902.2	5805	8690.1	9146.9
Smsp002233	495.19	495.186	[M]+	C24H31O11+	Petunidin-3-O-gluconic acid	牵牛花素-3-O-葡萄糖酸	Flavonoids	黄酮	Anthocyanins	花青素	-	B	12300	10105	9204.9	15176	18400	9141	1786.2	1851.7	1643.8	19280	10266	19741	9	9	9
pmn001642	503.08	504.09	[M-H]-	C23H20O13	Kaempferol-3-O-β-(2''-O-acetyl-β-D-glucuronide)	山奈酚-3-O-β-(2''-O-乙酰基-β-D-葡萄糖醛酸)	Flavonoids	黄酮	Flavonols	黄酮醇	-	B	33089	41654	48936	45635	38860	79307	73241	60500	46253	41081	28810	32963	51561	31253	61607
pmb3000	503.12	504.127	[M-H]-	C24H24O12	Chrysoeriol-O-acetylhexoside	金圣草黄素 O-乙酰基己糖苷	Flavonoids	黄酮	Flavonoid	黄酮	-	B	5504500	6093600	4956200	5230300	4133500	2920900	5259600	5080300	4396100	6626700	2344300	5680200	5799200	2990600	4978500
Hmln002199	505.1	506.107	[M-H]-	C23H22O13	Quercetin-3-O-(6''-O-acetyl)-galactoside	槲皮素-3-O-(6''-O-乙酰)-半乳糖苷	Flavonoids	黄酮	Flavonols	黄酮醇	-	A	2795800	2389900	2678900	2063400	1102500	1412600	4395400	3449500	2281900	2216800	755870	1980400	2467400	1404400	3390300
Hmcp001636	509.13	508.121	[M+H]+	C23H24O13	Limocitrin 7-glucoside	柠檬素-7-葡萄糖苷	Flavonoids	黄酮	Flavonoid	黄酮	-	B	1544300	1595000	1631400	1381400	972030	296230	1753800	1985200	1788800	1407300	1474700	1284400	1177300	1846000	1720400
pmp000847	509.25	508.246	[M+H]+	C30H36O7	Sanggenol D	桑根酮醇 D	Flavonoids	黄酮	Other Flavonoids	其它类黄酮	-	B	16669	18130	17287	11878	16544	25478	31286	26809	16915	22552	17674	24568	22332	21904	9053
pmn001644	519.08	520.085	[M-H]-	C23H20O14	Quercetin-3-O-(2''-acetyl)-β-D-glucuronide	槲皮素-3-O-(2''-O-乙酰基)-β-D-葡萄糖醛酸	Flavonoids	黄酮	Flavonols	黄酮醇	-	B	19695	21008	16675	16101	16041	9044.9	18450	16230	17767	16973	9256.1	24226	37719	10541	17351
pmb3013	519.11	520.122	[M-H]-	C24H24O13	Isorhamnetin-O-acetyl-hexoside	异鼠李素-O-乙酰己糖苷	Flavonoids	黄酮	Flavonols	黄酮醇	-	A	68553	68351	64961	61848	61657	31730	78065	61746	65479	66986	26976	92211	118980	40512	68173
pmb3041	521.09	522.101	[M-H]-	C23H22O14	Tricin O-saccharic acid	苜蓿素 O-葡萄糖二酸	Flavonoids	黄酮	Flavonoid	黄酮	-	B	2361700	2308500	2187800	2887800	2415100	6453300	1705700	1534700	1374900	3031700	1736400	3085900	2052200	872270	1028900
pmp000587	535.11	534.101	[M+H]+	C24H22O14	Luteolin-7-O-(6'-O-malonyl)-β-D-glucoside	木犀草素-7-O-(6''-O-丙二酰基)-β-D-葡萄糖苷	Flavonoids	黄酮	Flavonoid	黄酮	-	A	136980	135710	135610	111800	57716	76398	164320	130640	97360	113490	49176	111550	122880	79764	179190
Hmln002483	533.1	534.101	[M-H]-	C24H22O14	Kaempferol-3-O-(6''-malonyl)-glucoside*	山奈酚-3-O-(6''-丙二酰)-葡萄糖苷*	Flavonoids	黄酮	Flavonols	黄酮醇	-	A	362820	271560	215270	283420	154590	149790	527040	368800	297830	334590	92405	387790	365960	178860	660740
Hmln002402	533.1	534.101	[M-H]-	C24H22O14	Kaempferol-3-O-(6''-malonyl)-galactoside*	山奈酚-3-O-(6''-丙二酰)-半乳糖苷*	Flavonoids	黄酮	Flavonols	黄酮醇	-	A	9461800	9511400	9713400	9574000	5198400	5973200	13231000	11063000	8358900	8942400	4018400	8671100	10629000	6585300	14532000
pmb0542	535.11	535.109	[M]+	C24H23O14+	Cyanidin 3-O-(6''-Malonylglucoside)	矢车菊素 3-O-(6''-丙二酰葡萄糖苷)	Flavonoids	黄酮	Anthocyanins	花青素	171828-62-9	B	16720	15602	15475	8671.4	6635.2	11114	4164.7	18095	5726.8	7873.1	10720	19434	10446	34225	4719.5
pmb0608	549.12	548.117	[M+H]+	C25H24O14	Chrysoeriol-O-malonylhexoside	金圣草黄素 O-丙二酰己糖苷	Flavonoids	黄酮	Flavonoid	黄酮	-	B	105710	125280	116280	82223	82576	91985	121450	175250	130930	90955	130660	109920	80581	179410	96357
pmb2961	547.11	549.124	[M-2H]-	C25H25O14+	Peonidin 3-O-(6''-malonylglucoside)	芍药花素 3-O-(6''-丙二酰葡萄糖苷)	Flavonoids	黄酮	Anthocyanins	花青素	-	B	30597	30583	30611	8286	4137.9	43792	40196	34469	33803	18282	24440	17844	4127.2	26587	43770
Hmln002321	549.09	550.096	[M-H]-	C24H22O15	Quercetin-3-O-(6''-O-malonyl)-glucoside*	槲皮素-3-O-(6''-O-丙二酰)-葡萄糖苷*	Flavonoids	黄酮	Flavonols	黄酮醇	-	A	386390	415210	413690	354630	172160	104670	742750	477790	257710	470550	93570	311290	314140	176880	967540
Hmln002189	549.09	550.096	[M-H]-	C24H22O15	Quercetin-3-O-(6''-O-malonyl)-galactoside*	槲皮素-3-O-(6''-O-丙二酰)-半乳糖苷*	Flavonoids	黄酮	Flavonols	黄酮醇	-	A	7476000	7197000	7078700	7612200	3202100	3932100	11424000	8494700	6537700	7600200	2563300	6875900	8707000	3991300	11224000
pmp000589	551.1	550.096	[M+H]+	C24H22O15	Quercetin-7-O-(6'-O-malonyl)-β-D-glucoside	槲皮素-7-O-(6''-O-丙二酰基)-β-D-葡萄糖苷	Flavonoids	黄酮	Flavonols	黄酮醇	-	A	210600	246570	255460	235760	71736	87923	419770	330420	187630	268010	45999	214810	345730	83878	476370
Li512112	563.1	564.112	[M-H]-	C25H24O15	Isorhamnetin-hexose-malonate	异鼠李素-己糖丙二酸	Flavonoids	黄酮	Flavonols	黄酮醇	-	B	21232	23558	23763	23395	25477	10678	20163	19723	31054	34730	15415	29520	42120	26669	17182
Lmbp003230	595.17	594.158	[M+H]+	C27H30O15	Kaempferol-3-O-neohesperidoside	山奈酚-3-O-新橙皮糖苷	Flavonoids	黄酮	Flavonols	黄酮醇	32602-81-6	A	11638000	13033000	14258000	11400000	7623600	9445700	15715000	11813000	7965300	8546300	2213900	6678400	20520000	4732300	17053000
pme0369	593.15	594.158	[M-H]-	C27H30O15	Kaempferol-3-O-rutinoside(Nicotiflorin)	山奈酚-3-O-芸香糖苷(烟花苷)	Flavonoids	黄酮	Flavonols	黄酮醇	17650-84-9	B	402450	449380	383970	290220	211730	685930	219520	259970	193590	427340	614130	601860	256980	857330	550120
pmp001079	595.17	594.158	[M+H]+	C27H30O15	Luteolin 7-O-neohesperidoside(Lonicerin)	木犀草素-7-O-新橘皮糖苷(忍冬苷)	Flavonoids	黄酮	Flavonoid	黄酮	25694-72-8	A	72631	78226	87785	58841	33112	80624	38371	36181	32180	61429	93461	105390	49049	132350	74171
Lmnp002413	595.17	594.159	[M+H]+	C27H30O15	Tetrahydroxyflavone-C-rhamnosyl-glucoside	四羟基-C-鼠李糖-葡萄糖黄酮碳苷	Flavonoids	黄酮	Flavonoid carbonoside	黄酮碳糖苷	-	B	66534	87214	73311	61808	47119	106710	43582	55424	33343	75640	52937	76684	91428	62027	56474
Lmmp000897	611.14	610.132	[M+H]+	C30H26O14	Gallocatechin-Gallocatechin	没食子儿茶素-没食子儿茶素	Flavonoids	黄酮	Flavanols	黄烷醇类	-	A	6614600	7110900	7015000	5788900	2618600	1716200	7441100	8423900	8773200	3098600	4585100	4907700	3607100	7645100	10048000
Hmpp002612	611.15	610.145	[M+H]+	C27H30O16	Luteolin-7-O-β-D-gentiobioside	木犀草素-7-O-β-D-龙胆糖苷	Flavonoids	黄酮	Flavonoid	黄酮	-	A	978090	1250700	1323200	328050	55650	2063100	479900	1383200	917680	257640	355750	767620	299240	2830100	747160
Hmmp002336	611.16	610.148	[M+H]+	C30H26O14	Quercetin-O-feruloyl-Pentoside	槲皮素-O-阿魏酰戊糖苷	Flavonoids	黄酮	Flavonols	黄酮醇	-	A	24125000	25049000	25051000	23280000	11284000	18482000	29609000	24484000	21242000	17687000	5950400	15009000	27632000	10161000	30705000
mws0059	609.15	610.153	[M-H]-	C27H30O16	Quercetin-3-O-rutinoside (Rutin)*	槲皮素 3-O-芸香糖苷 (芦丁)*	Flavonoids	黄酮	Flavonols	黄酮醇	153-18-4	A	15880000	17069000	16802000	17210000	9792800	14721000	25010000	17154000	15354000	14540000	3924200	11723000	25512000	6736200	22820000
pmb0588	611.16	610.153	[M+H]+	C27H30O16	Luteolin-3',7-di-O-glucoside	木犀草素-3',7-二氧葡萄糖苷	Flavonoids	黄酮	Flavonoid	黄酮	52187-80-1	B	20610	11977	11283	14102	13391	10637	20712	15032	24643	9102.8	15526	16243	13207	17759	26704
pmb0624	611.16	610.153	[M+H]+	C27H30O16	6-C-Hexosyl-luteolin O-hexoside	6-C-己糖基-木犀草素 O-己糖苷	Flavonoids	黄酮	Flavonoid carbonoside	黄酮碳糖苷	-	B	15755	14928	11282	14825	7123.8	4583.5	18171	17360	17771	7169.6	9883.8	10442	9243	19807	21102
pmn001583	609.15	610.153	[M-H]-	C27H30O16	Quercetin-3-O-robinobioside*	槲皮素-3-O-洋槐糖苷*	Flavonoids	黄酮	Flavonols	黄酮醇	52525-35-6	A	3791000	4185000	4384300	5464200	2896100	5668500	2437200	2710400	2041200	6626800	4632500	7807700	2361500	5396900	4877600
Li512117	611.16	610.153	[M+H]+	C27H30O16	Quercetin-3-O-neohesperidoside	槲皮素-3-O-新橙皮糖苷	Flavonoids	黄酮	Flavonols	黄酮醇	117611-67-3	B	1006500	927540	993510	830550	390560	653580	1259700	936140	795300	734320	206510	483270	1245900	372560	1274800
pmb0711	611.16	610.153	[M+H]+	C27H30O16	Quercetin-7-O-rutinoside	槲皮素 7-O-芸香糖苷	Flavonoids	黄酮	Flavonols	黄酮醇	147714-62-3	B	363740	576580	541410	555760	269450	465160	1022700	586920	361570	361740	125620	334300	788170	179850	780830
pmb0628	613.18	612.169	[M+H]+	C27H32O16	Eriodictiol C-hexosyl-O-hexoside	圣草酚 C-己糖基-O-己糖苷	Flavonoids	黄酮	Dihydroflavone	二氢黄酮	-	B	119710	135290	137110	114020	61188	39973	163440	156050	193910	63233	69642	95252	79095	132830	194870
GQ512002	623.16	624.169	[M-H]-	C28H32O16	Isorhamnetin-3-O-rutinoside (Narcissin)	异鼠李素-3-O-芸香糖苷 (水仙苷)	Flavonoids	黄酮	Flavonols	黄酮醇	604-80-8	B	6144.1	6475.5	5850.7	6356.7	7106.3	17388	3023.6	4588.8	6959.6	3432.2	3852.6	3785.8	11238	2063.5	5699.6
pmp001311	627.16	626.148	[M+H]+	C27H30O17	6-Hydroxykaempferol-7,6-O-Diglucoside*	6-羟基山奈酚-7,6-O-二葡萄糖苷*	Flavonoids	黄酮	Flavonols	黄酮醇	-	A	4120100	4114800	4243100	4025100	2656900	1112200	4830100	3723200	4360700	2330900	1452000	2804200	5519800	2881200	5998900
pmp001310	627.16	626.148	[M+H]+	C27H30O17	6-Hydroxykaempferol-3,6-O-Diglucoside*	6-羟基山奈酚-3,6-O-二葡萄糖苷*	Flavonoids	黄酮	Flavonols	黄酮醇	-	A	354640	517090	526580	130560	60389	1256900	214010	572570	544590	91265	67218	128860	138330	1322700	241800
Hmln001522	625.14	626.148	[M-H]-	C27H30O17	Baimaside	白麻苷	Flavonoids	黄酮	Flavonols	黄酮醇	18609-17-1	A	207290	258680	225040	303500	301350	70619	244010	213410	229430	150840	129590	260080	369730	241190	362800
pmb2970	625.18	626.185	[M-H]-	C28H34O16	Hesperetin O-hexosyl-O-hexoside	橙皮素 O-二己糖苷	Flavonoids	黄酮	Dihydroflavonol	二氢黄酮醇	-	B	942200	992830	936520	1352700	1176400	1073900	782430	1109600	843250	942710	1221500	1144000	341780	1080800	665410
pmb0618	627.19	626.185	[M+H]+	C28H34O16	8-C-Hexosyl-hesperetin O-hexoside*	8-C-己糖基-橙皮素 O-己糖苷*	Flavonoids	黄酮	Flavonoid carbonoside	黄酮碳糖苷	-	B	1548300	1550000	1781700	1367100	928360	345900	1548700	1305600	1416000	899650	482150	955520	1928200	1055700	2157900
pmb0645	627.19	626.185	[M+H]+	C28H34O16	6-C-Hexosyl-hesperetin O-hexoside*	6-C-己糖基-橙皮素 O-己糖苷*	Flavonoids	黄酮	Flavonoid carbonoside	黄酮碳糖苷	-	B	48213	45542	60246	36465	17231	44828	53956	56558	64131	30830	20963	32080	52544	87096	72443
pmb0587	639.16	638.148	[M+H]+	C28H30O17	Chrysoeriol-O-glucuronic acid-O-hexoside	金圣草黄素 O-葡萄糖醛酸 O-己糖苷	Flavonoids	黄酮	Flavonoid	黄酮	-	B	16811	20561	13802	12178	18624	13588	31769	19942	18250	8044.7	24608	8208.7	9	9	9
Hmln001836	651.16	652.164	[M-H]-	C29H32O17	Kaempferol-3-O-β-glucosyl(1→2)(6'-O-acetyl)-β-D-galactoside	山奈酚-3-O-β-D-葡萄糖基(1→2)(6'-O-乙酰基)-β-D-半乳糖苷	Flavonoids	黄酮	Flavonols	黄酮醇	-	B	39124	36819	39529	58120	55918	22103	28195	30001	26031	42384	33757	38662	55824	41384	33246
pmb0713	655.19	654.18	[M+H]+	C29H34O17	Tricin 7-O-hexosyl-O-hexoside	苜蓿素 7-O-己糖基-O-己糖苷	Flavonoids	黄酮	Flavonoid	黄酮	-	B	41375	28959	26642	28209	4686.8	177440	23401	57176	25873	14915	20709	58507	53326	30184	18376
Hmln001682	667.15	668.159	[M-H]-	C29H32O18	Quercetin-3-O-(2''-acetyl)-β-D-glucosylgalactoside	槲皮素-3-O-(2''-O-乙酰基)-β-D-葡萄糖基半乳糖苷	Flavonoids	黄酮	Flavonols	黄酮醇	-	A	99058	105660	119900	172040	57113	38789	138230	128670	99768	127480	52744	111680	173640	74024	165850
Hmcp001629	697.16	696.153	[M+H]+	C30H32O19	Kaempferol-O-Hexoside-O-malonyl-O-Hexoside	山奈酚-O-己糖苷-O-丙二酰基-O-己糖苷	Flavonoids	黄酮	Flavonols	黄酮醇	-	B	5696700	4677400	4832800	5324900	2779900	2026800	4968300	4278300	3593900	3088800	1904200	3984900	4900800	4531700	5525400
pmb0709	713.16	712.149	[M+H]+	C30H32O20	Quercetin-7-O-malonylhexosyl-hexoside*	槲皮素-7-O-丙二酰基己糖基-己糖苷*	Flavonoids	黄酮	Flavonols	黄酮醇	-	A	127450	111540	103270	124040	71908	40726	113350	88110	83652	68939	39134	61753	181070	74894	87631
pmb0706	713.16	712.149	[M+H]+	C30H32O20	Quercetin-5-O-malonylhexosyl-hexoside*	槲皮素-5-O-己糖苷-O-丙二酰己糖苷*	Flavonoids	黄酮	Flavonols	黄酮醇	-	A	2030100	1781500	2086200	1711600	1223200	620250	2596300	2090300	1501700	1425000	648570	1251400	2117300	1101800	2388300
mws1035	741.22	740.216	[M+H]+	C33H40O19	Robinin(Kaempferol-3-O-gal-rham-7-O-rham)	刺槐素	Flavonoids	黄酮	Flavonols	黄酮醇	301-19-9	A	106310	111520	101050	72549	53675	155050	52849	63796	36527	71680	51205	85308	99483	62222	65910
Hmcp001757	757.22	756.211	[M+H]+	C33H40O20	Quercetin-O-rhamnoside-O-Hexoside-O-rhamnoside	槲皮素-O-鼠李糖苷-O-己糖苷-O-鼠李糖苷	Flavonoids	黄酮	Flavonols	黄酮醇	-	A	291840	275430	273910	231030	115920	304750	136860	174500	140600	174090	103680	215430	318340	174230	182150
pmb0639	757.22	756.211	[M+H]+	C33H40O20	8-C-Hexosyl-apigenin O-hexosyl-O-hexoside	8-C-己糖苷-芹菜素 O-己糖苷-O-己糖苷	Flavonoids	黄酮	Flavonoid carbonoside	黄酮碳糖苷	-	B	17379	15253	16701	11122	4993.5	10190	11298	10707	9954.6	9	9	9	29657	3335.3	15744
GQ512001	771.2	772.206	[M-H]-	C33H40O21	Quercetin-O-rutinoside-hexose	槲皮素-O-芸香苷-己糖	Flavonoids	黄酮	Flavonols	黄酮醇	-	B	794170	790620	805530	749000	106080	388580	232720	1076800	718120	330680	722340	594530	118470	3974000	236470
Lmmp002334	773.21	772.206	[M+H]+	C33H40O21	Quercetin-glucoside-glucoside-rhamnoside	槲皮素-葡萄糖苷-葡萄糖苷-鼠李糖苷	Flavonoids	黄酮	Flavonols	黄酮醇	-	A	1269400	914830	1047200	756080	399680	680660	502810	428460	705800	401320	274590	363220	1773400	238800	943360
pmp001312	789.21	788.201	[M+H]+	C33H40O22	6-Hydroxykaempferol-3,7,6-O-triglycoside	6-羟基山奈酚-3,7,6-O-三葡萄糖苷	Flavonoids	黄酮	Flavonols	黄酮醇	-	A	12529	12638	8871.6	5688.4	1840.4	2944.2	5703.8	5663.8	6867.6	5621.7	5041.4	5062.4	7265.7	29696	9088.5
Hmmp002189	933.26	932.252	[M+H]+	C40H52O25	Isorhamnetin-O-Hexoside-O-rhamnoside-O-rhamnoside-O-Hexoside	异鼠李素-O-己糖-O-鼠李糖-O-鼠李糖-O-己糖	Flavonoids	黄酮	Flavonols	黄酮醇	-	A	28259	29905	37845	5546.7	33250	236070	3328	2621.2	55472	2363.4	13711	1884.6	9	9	9
Smzp003109	989.26	989.256	[M]+	C45H49O25+	Pelargonidin 3-O-(6''-Ferulylsambubioside)-5-O-(6'''-Malonylglucoside)	天竺葵素-3-O-阿魏酰桑布双糖苷-5-O-丙二酰葡萄糖苷	Flavonoids	黄酮	Anthocyanins	花青素	-	B	3619.5	4268.4	2959.9	9	9	9	1157.5	2633.4	2311.5	6734.8	3121.3	5909.6	9	9	9

## Sheet: Table S4
id	SD-2X vs. CK-2X	SD-3X vs. CK-3X	CK-3X vs. CK-2X	SD-305 vs. SD-2X
Isoscutellarein	8.52824	9.99178	0	0
Herbacetin	9.02872	8.51693	0	0
Morin	-2.42102	-1.58848	2.07031	0
Astilbin	0	0	3.17958	2.10584
Butin	1.97491	2.09099	0	0
2'-Hydroxyisoflavone*	1.63792	3.36634	0	0
Nepetin	1.80004	3.45356	0	0
Glabranine	0	1.78573	-2.351	0
Luteolin	0	2.89643	0	0
Eriodictyol 7-O-glucoside	0	1.39425	0	0
Kaempferol-3-O-rutinoside(Nicotiflorin)	0	1.30618	0	0
Luteolin-7-O-glucoside(Cynaroside)	0	1.27465	0	0
Luteolin 7-O-neohesperidoside(Lonicerin)	0	1.25973	0	0
Pinobanksin*	1.81901	0	0	0
Eriodictyol	2.74222	0	0	0
6-Hydroxykaempferol-3,6-O-Diglucoside*	0	0	0	2.56709
6-C-Hexosyl-hesperetin O-hexoside*	0	0	0	1.33835
Quercetin-3-O-α-L-arabinopyranoside(guaijaverin)	0	0	0	1.76855
Avicularin	0	0	0	1.68644
Phlorizin	0	0	1.49773	0
3-O-Acetylpinobanksin	0	-1.16514	0	0
Morachalcone A	0	-1.30135	0	0
Isosakuranetin(4'-Methylnaringenin)	7.37226	0	7.56083	0
Sanggenon H	7.73852	0	9.43277	0
Kuwanon S	14.0439	0	13.1481	0
Quercetin-3-O-methyl ether	11.7194	3.45356	9.73559	0
Kuwanon D*	10.3504	1.6767	9.4017	0
Pelargonidin 3-O-(6''-Ferulylsambubioside)-5-O-(6'''-Malonylglucoside)	9.18961	-7.82027	7.82027	-9.18961
Apigenin	7.9357	0	0	-7.9357
Engeletin	9.24123	0	0	-9.24123
Chrysoeriol-7-O-glucoside	-13.8959	0	-13.8959	0
5-Hydroxy-7-methoxyflavone	0	0	-11.5793	-12.2737
Luteolin-6-C-glucoside (Isoorientin)	0	0	-10.8713	-8.48352
Kaempferide 3-O-β-D-glucuronide	-8.49294	0	1.79636	10.2037
8-C-Hexosyl-apigenin O-hexosyl-O-hexoside	-9.92819	0	0	10.8178
Isorhamnetin-O-Hexoside-O-rhamnoside-O-rhamnoside-O-Hexoside	-3.93595	-11.1516	0	-9.37753
Petunidin-3-O-gluconic acid	0	-7.6119	-3.01574	-10.834
Kaempferol	0	-9.52642	9.52642	0
Chrysoeriol-O-glucuronic acid-O-hexoside	0	-11.3394	0	0

## Sheet: Table S5
Top 10 in network CytoscapeInput.edge.salmon.txt ranked by MCC method
Rank	Gene	Description	GI_ID	Score
1	Cluster-2536.9937	2-oxoisovalerate dehydrogenase subunit alpha 2, mitochondrial [Quercus suber]	POE55110.1	3.55e+70
1	Cluster-2536.13113	ACT domain-containing protein ACR6 [Morus notabilis]	XP_010112397.1	3.55e+70
1	Cluster-2536.13428	hypothetical protein L484_001438 [Morus notabilis]	EXB54292.1	3.55e+70
1	Cluster-2536.25596	uncharacterized protein LOC21405851 [Morus notabilis]	XP_010103577.1	3.55e+70
1	Cluster-2536.19356	aldehyde dehydrogenase family 7 member A1 [Morus notabilis]	XP_024017132.1	3.55e+70
1	Cluster-2536.30533	Dynein light chain 1 [Morus notabilis]	EXB74513.1	3.55e+70
7	Cluster-2536.1927	uncharacterized protein LOC21409471 [Morus notabilis]	XP_010113494.1	3.55e+70
8	Cluster-2536.15604	O-acyltransferase WSD1 [Morus notabilis]	XP_024028908.1	3.55e+70
9	Cluster-2536.6969		--	3.55e+70
10	Cluster-2536.15795	low-temperature-induced 78 kDa protein isoform X3 [Morus notabilis]	XP_024028640.1	3.55e+70
